# Supplementary material for: Design of Multifunctional Janus Metasurface Based on Subwavelength Grating
Source: Nanomaterials (Basel). 2021 Apr 19;11(4):1034. doi: 10.3390/nano11041034 (PMC8073647; doi:10.3390/nano11041034)
Supplement: Supplementary file 1 [file nanomaterials-11-01034-s001.zip]

Archive with 1 entries (1 files):
- nanomaterials-1178858-SI.pdf
